# Supplementary material for: Linkages between soil nutrient turnover and above‐ground crop nutrient metabolism: The role of soil microbes
Source: IMetaOmics. 2025 Feb 3;2(1):e55. doi: 10.1002/imo2.55 (PMC12806472; doi:10.1002/imo2.55)
Supplement: Supplementary file 2 — Table S1: Physical and chemical properties of the tested soils. Table S2: Construction of component variables for SEM. Table S3: N related gene abundance and the statistical parameter. [file IMO2-2-e55-s002.xls]

## Sheet: S1
Table S1 Physical and chemical properties of the tested soils
Sampling site	Soil type a	NO3--N(mg Kg-1)	NH4+-N(mg Kg-1)	Available P(mg Kg-1)	Available K (mg Kg-1)	pH	EC(us cm-1)	Organic matter(g Kg-1)
Beijing soil	Fluvo-aquic soil	12	3.95	463.6	577	7.97	1610	31.4
Yunnan soil	Lateritic red soil	3.83	3.35	13	166	6.01	359	29
a Soil taxonomic name was classified according to PRC 1:1,000,000 scale soil map, and data is provided by Data Center for Resources and Environmental Sciences, Chinese Academy of Sciences.

## Sheet: S2
Table S2 Construction of component variables for SEM
Name	ID	Estimate	Std.Err	z-value	P(>|z|)	Std.lv	Std.all
N related microbe	Caulobacterace	2.632	1.104	2.384	0.017	2.632	0.228
	Sphingomonas	2.346	1.017	2.306	0.021	2.346	0.126
	nirK	2.65	1.082	2.449	0.014	2.65	0.968
	narG	5.583	2.28	2.449	0.014	5.583	0.971
	narH	0.846	0.346	2.446	0.014	0.846	0.853
	gdhA	0.741	0.303	2.448	0.014	0.741	0.948
	nosZ	0.516	0.211	2.445	0.014	0.516	0.796
	nirS	1.636	0.669	2.446	0.014	1.636	0.84
	amoC	0.065	0.027	2.364	0.018	0.065	0.187
Nitrogen gene expression	NRT11	10.346	3.42	3.025	0.002	10.346	0.796
	NRT12	0.053	0.017	3.094	0.002	0.053	0.447
	NRT15	2.971	0.99	3.001	0.003	2.971	0.995
	NRT16	34.304	11.393	3.011	0.003	34.304	0.901
	NRT18	204.866	66.043	3.102	0.002	204.866	0.416
	NTR25	3.54	1.17	3.027	0.002	3.54	0.781
	NTR27	0.134	0.045	3.019	0.003	0.134	0.839
	NTR31	1.361	0.443	3.071	0.002	1.361	0.545
	NTR32	21.112	7.037	3	0.003	21.112	0.998
	AMT11	3.115	1.03	3.025	0.002	3.115	0.799
	AMT12	0.372	0.121	3.064	0.002	0.372	0.573
	AMT31	0.176	0.057	3.107	0.002	0.176	0.399
	AAP6	0.199	0.064	3.125	0.002	0.199	0.32
	LHT1	0.156	0.05	3.082	0.002	0.156	0.495
	GSN1	77.392	24.938	3.103	0.002	77.392	0.411
	FeGOGAT2	1.31	0.424	3.091	0.002	1.31	0.461
	NAC14	0.354	0.118	3.001	0.003	0.354	0.989

## Sheet: S3
Table S3 N related Gene abundance and the statistical parameter
KO	KEGG Name	KO Description	CK0_mean	DZ0_mean	p	CK50_mean	DZ50_mean	p	CK1AF	CK2AF	CK3AF	DZ1AF	DZ2AF	DZ3AF	CK1FD	CK2FD	CK3FD	DZ1FD	DZ2FD	DZ3FD
K00264	GLT1	glutamate synthase (NADH) [EC:1.4.1.14]	52	34.6667	NA	26.6667	64.6667	*	36	42	78	44	38	22	22	32	26	62	60	72
K15864	nirS	nitrite reductase (NO-forming) / hydroxylamine reductase [EC:1.7.2.1 1.7.99.1]	292.667	413.333	*	132.667	453.333	*	310	254	314	340	410	490	102	104	192	590	394	376
K05601	hcp	hydroxylamine reductase [EC:1.7.99.1]	106.667	118.667	NA	8.66667	37.3333	*	122	68	130	156	80	120	6	8	12	34	20	58
K10946	pmoC-amoC	methane/ammonia monooxygenase subunit C	202.667	202	NA	156	72.6667	*	174	198	236	238	172	196	156	192	120	64	98	56
K10534	NR	nitrate reductase (NAD(P)H) [EC:1.7.1.1 1.7.1.2 1.7.1.3]	0	0	NA	15.3333	102.667	*	0	0	0	0	0	0	4	16	26	88	52	168
K00376	nosZ	nitrous-oxide reductase [EC:1.7.2.4]	2448.67	2806.67	NA	798.667	1582	**	2266	2308	2772	2704	2502	3214	650	872	874	1514	1626	1606
K00368	nirK	nitrite reductase (NO-forming) [EC:1.7.2.1]	7442.67	7395.33	NA	3904	7895.33	***	7488	6884	7956	7266	6792	8128	3314	4292	4106	7854	7908	7924
K00370	narG, narZ, nxrA	nitrate reductase / nitrite oxidoreductase, alpha subunit [EC:1.7.5.1 1.7.99.-]	10394	10043.3	NA	5092.67	10840	***	10328	9834	11020	9716	9048	11366	4596	5158	5524	11066	10738	10716
K00371	narH, narY, nxrB	nitrate reductase / nitrite oxidoreductase, beta subunit [EC:1.7.5.1 1.7.99.-]	4317.33	4366	NA	2497.33	5108.67	***	4368	4156	4428	4286	3990	4822	2272	2370	2850	5400	4746	5180
K00374	narI, narV	nitrate reductase gamma subunit [EC:1.7.5.1 1.7.99.-]	1818.67	1710	NA	1524	3264.67	***	1804	1626	2026	1810	1514	1806	1548	1382	1642	3352	3032	3410
K02575	NRT, narK, nrtP, nasA	MFS transporter, NNP family, nitrate/nitrite transporter	4860	5068.67	NA	4230.67	9170	***	4704	4486	5390	4938	4838	5430	3932	4624	4136	9718	8682	9110
K00459	ncd2, npd	nitronate monooxygenase [EC:1.13.12.16]	3521.33	4159.33	***	5432	9699.33	***	3566	3542	3456	4270	3886	4322	4944	4872	6480	10254	9520	9324
K04561	norB	nitric oxide reductase subunit B [EC:1.7.2.5]	2992.67	3683.33	***	2246.67	7202.67	***	3054	2848	3076	3528	3528	3994	1656	2278	2806	7252	7532	6824
K00262	E1.4.1.4, gdhA	glutamate dehydrogenase (NADP+) [EC:1.4.1.4]	3484	3061.33	NA	1512	2684	***	3042	2670	4740	3086	2690	3408	1864	1214	1458	2694	2618	2740
K01673	cynT, can	carbonic anhydrase [EC:4.2.1.1]	4226.67	4376.67	NA	5599.33	8342	***	4132	3812	4736	4350	4042	4738	4784	5452	6562	8370	8712	7944
K00265	gltB	glutamate synthase (NADPH) large chain [EC:1.4.1.13]	19570.7	19232	NA	19600	20300	NA	19024	18158	21530	18962	17696	21038	18218	21332	19250	22160	17900	20840
K00266	gltD	glutamate synthase (NADPH) small chain [EC:1.4.1.13]	6232	6542	NA	6390.67	7144.67	NA	6202	5980	6514	6446	6100	7080	6364	6480	6328	7768	6184	7482
K01915	glnA, GLUL	glutamine synthetase [EC:6.3.1.2]	22861.3	24339.3	NA	30076.7	28558	NA	23628	23372	21584	24746	22336	25936	28008	33304	28918	29850	27022	28802
K00284	GLU, gltS	glutamate synthase (ferredoxin) [EC:1.4.7.1]	3730	3586	NA	2877.33	2752	NA	3592	3534	4064	3664	3488	3606	2618	3886	2128	2742	2410	3104
K00362	nirB	nitrite reductase (NADH) large subunit [EC:1.7.1.15]	3653.33	3898	NA	5822	6099.33	NA	3558	3484	3918	3986	3750	3958	4866	5744	6856	6608	5962	5728
K00363	nirD	nitrite reductase (NADH) small subunit [EC:1.7.1.15]	559.333	614.667	NA	921.333	1078	NA	586	528	564	622	548	674	868	696	1200	1222	1026	986
K00366	nirA	ferredoxin-nitrite reductase [EC:1.7.7.1]	724.667	740.667	NA	1210.67	1382.67	NA	786	614	774	718	770	734	1006	1494	1132	1570	1024	1554
K00367	narB	ferredoxin-nitrate reductase [EC:1.7.7.2]	112.667	110.667	NA	80.6667	107.333	NA	90	90	158	108	122	102	76	82	84	124	74	124
K00372	nasA	assimilatory nitrate reductase catalytic subunit [EC:1.7.99.-]	5809.33	5964	NA	4819.33	5439.33	NA	5922	5670	5836	5630	5650	6612	4014	4876	5568	6128	5000	5190
K00360	nasB	assimilatory nitrate reductase electron transfer subunit [EC:1.7.99.-]	554.667	402	NA	916.667	704	NA	590	370	704	384	388	434	518	838	1394	788	578	746
K02567	napA	nitrate reductase (cytochrome) [EC:1.9.6.1]	1135.33	1341.33	NA	404	410	NA	1250	1150	1006	1302	1292	1430	318	466	428	418	528	284
K02568	napB	nitrate reductase (cytochrome), electron transfer subunit	188	208.667	NA	55.3333	70	NA	196	182	186	226	200	200	38	62	66	72	78	60
K02586	nifD	nitrogenase molybdenum-iron protein alpha chain [EC:1.18.6.1]	19.3333	50.6667	0.072	1.33333	0	NA	16	18	24	60	40	52	0	0	4	0	0	0
K02588	nifH	nitrogenase iron protein NifH	23.3333	27.3333	NA	0	0.666667	NA	30	16	24	14	18	50	0	0	0	0	2	0
K02591	nifK	nitrogenase molybdenum-iron protein beta chain [EC:1.18.6.1]	71.3333	44.6667	0.76	2	0	NA	72	72	70	58	40	36	0	6	0	0	0	0
K03385	nrfA	nitrite reductase (cytochrome c-552) [EC:1.7.2.2]	1521.33	1771.33	NA	296.667	260.667	NA	1456	1474	1634	1726	1610	1978	234	392	264	270	224	288
K02305	norC	nitric oxide reductase subunit C	282.667	310.667	NA	31.3333	65.3333	NA	258	294	296	324	258	350	18	46	30	64	34	98
K10535	hao	hydroxylamine dehydrogenase [EC:1.7.2.6]	147.333	142.667	NA	37.3333	18	NA	148	122	172	134	142	152	26	22	64	10	26	18
K10944	pmoA-amoA	methane/ammonia monooxygenase subunit A [EC:1.14.18.3 1.14.99.39]	142.667	129.333	NA	96	56	NA	124	148	156	126	128	134	96	120	72	52	72	44
K10945	pmoB-amoB	methane/ammonia monooxygenase subunit B	150.667	148.667	NA	108.667	82	NA	148	112	192	152	152	142	92	158	76	36	136	74
K15576	nrtA, nasF, cynA	nitrate/nitrite transport system substrate-binding protein	829.333	985.333	0.083	947.333	770	NA	828	830	830	1012	958	986	628	994	1220	430	1390	490
K15577	nrtB, nasE, cynB	nitrate/nitrite transport system permease protein	570	616.667	NA	829.333	654	NA	588	586	536	566	584	700	436	690	1362	422	1156	384
K15578	nrtC, nasD	nitrate/nitrite transport system ATP-binding protein [EC:3.6.3.-]	628.667	745.333	0.189	826	700	NA	608	628	650	710	782	744	528	722	1228	502	1150	448
K15579	nrtD, cynD	nitrate/nitrite transport system ATP-binding protein	57.3333	77.3333	NA	22	14.6667	NA	46	68	58	56	84	92	6	32	28	16	4	24
K15876	nrfH	cytochrome c nitrite reductase small subunit	446.667	486.667	NA	71.3333	81.3333	NA	416	442	482	490	380	590	44	104	66	170	36	38
K19823	NAO	nitroalkane oxidase [EC:1.7.3.1]	0	0	NA	4	0	NA	0	0	0	0	0	0	4	8	0	0	0	0
K15371	GDH2	glutamate dehydrogenase [EC:1.4.1.2]	11609.3	13451.3	NA	19610	21362.7	NA	12562	11968	10298	13702	11966	14686	19414	20368	19048	22770	19414	21904
K00260	gudB, rocG	glutamate dehydrogenase [EC:1.4.1.2]	362	311.333	NA	75.3333	112	NA	324	266	496	288	286	360	96	58	72	100	46	190
K00261	GLUD1_2, gdhA	glutamate dehydrogenase (NAD(P)+) [EC:1.4.1.3]	5965.33	6642.67	NA	5232.67	5146.67	NA	5962	5986	5948	6538	6110	7280	4366	6444	4888	5354	4544	5542
K01455	E3.5.1.49	formamidase [EC:3.5.1.49]	1060	952.667	NA	1292.67	984	NA	1070	1014	1096	878	876	1104	1286	1602	990	936	1144	872
K01501	E3.5.5.1	nitrilase [EC:3.5.5.1]	1097.33	1074.67	NA	1757.33	1403.33	NA	1150	1128	1014	1080	944	1200	1650	2306	1316	1154	1558	1498
K01672	CA	carbonic anhydrase [EC:4.2.1.1]	1.33333	0	NA	2.66667	2.66667	NA	2	0	2	0	0	0	0	2	6	4	4	0
K01674	cah	carbonic anhydrase [EC:4.2.1.1]	160	176.667	NA	105.333	180	NA	126	154	200	174	174	182	98	66	152	258	152	130
K01725	cynS	cyanate lyase [EC:4.2.1.104]	174.667	217.333	NA	198.667	246.667	NA	150	194	180	216	236	200	170	264	162	260	238	242
K01743	E4.2.1.1	carbonic anhydrase [EC:4.2.1.1]	68	43.3333	NA	40	23.3333	NA	74	66	64	36	56	38	36	48	36	28	24	18
K15877	CYP55	fungal nitric oxide reductase [EC:1.7.1.14]	0	0	NA	0	13.3333	NA	0	0	0	0	0	0	0	0	0	0	0	40
K17877	NIT-6	nitrite reductase (NAD(P)H) [EC:1.7.1.4]	0	0	NA	3.33333	4.66667	NA	0	0	0	0	0	0	0	0	10	2	10	2
K18245	CA2	carbonic anhydrase 2 [EC:4.2.1.1]	7.33333	18	NA	1.33333	5.33333	NA	2	10	10	2	50	2	2	2	0	4	10	2
K00926	arcC	carbamate kinase [EC:2.7.2.2]	3622	3226.67	NA	2267.33	2407.33	NA	3938	3370	3558	3166	2894	3620	2078	2478	2246	2492	2010	2720
K01948	CPS1	carbamoyl-phosphate synthase (ammonia) [EC:6.3.4.16]	7.33333	12	NA	6	0.666667	NA	6	8	8	14	8	14	10	8	0	0	2	0

## Sheet: Fig 1
Ammonium nitrogen(AN), nitrate nitrogen(NN) and total nitrogen(TN) in roots, stems and leaves
Plant	Type	Treatment	day	root	stem	leaf	Type
Yunnan	Yunnan	DZ	30	1.74	1.5	2.98	TN
Yunnan	Yunnan	DZ	30	1.63	1.63	2.89	TN
Yunnan	Yunnan	DZ	30	1.79	1.6	2.81	TN
Yunnan	Yunnan	CK	30	2.37	2.82	2.62	TN
Yunnan	Yunnan	CK	30	2.77	2.17	2.93	TN
Yunnan	Yunnan	CK	30	2.46	2.1	2.26	TN
Yunnan	Yunnan	DZ	50	2.28385	3.54103	5.43029	TN
Yunnan	Yunnan	DZ	50	2.13503	3.36949	5.46457	TN
Yunnan	Yunnan	DZ	50	2.14162	3.57691	5.35932	TN
Yunnan	Yunnan	CK	50	2.68964	4.43435	4.77647	TN
Yunnan	Yunnan	CK	50	2.65184	4.72007	4.80838	TN
Yunnan	Yunnan	CK	50	2.70224	4.89356	4.80968	TN
Beijing	Beijing	DZ	30	2.16	2.24	3.67	TN
Beijing	Beijing	DZ	30	2.02	1.6	2.65	TN
Beijing	Beijing	DZ	30	1.81	1.74	3.14	TN
Beijing	Beijing	CK	30	1.63	1.62	3.22	TN
Beijing	Beijing	CK	30	2.5	1.76	3.32	TN
Beijing	Beijing	CK	30	1.91	1.69	2.88	TN
Beijing	Beijing	DZ	50	1.51575	1.50388	3.89371	TN
Beijing	Beijing	DZ	50	1.50884	1.52178	3.89703	TN
Beijing	Beijing	DZ	50	1.49634	1.49292	3.88412	TN
Beijing	Beijing	CK	50	1.91566	2.74078	4.94707	TN
Beijing	Beijing	CK	50	1.92912	2.79512	4.90182	TN
Beijing	Beijing	CK	50	1.94304	2.80291	4.92087	TN
Yunnan	Yunnan	DZ	30	965.27	157.427	119.656	AN
Yunnan	Yunnan	DZ	30	984.93	157.597	120.154	AN
Yunnan	Yunnan	DZ	30	894.47	158.472	102.565	AN
Yunnan	Yunnan	CK	30	584.56	120.915	76.384	AN
Yunnan	Yunnan	CK	30	687.31	118.948	79.587	AN
Yunnan	Yunnan	CK	30	595.48	119.088	83.254	AN
Yunnan	Yunnan	DZ	50	810.64	171.14	96.957	AN
Yunnan	Yunnan	DZ	50	865.38	172.115	88.679	AN
Yunnan	Yunnan	DZ	50	823.57	171.495	93.587	AN
Yunnan	Yunnan	CK	50	521.43	85.1683	61.314	AN
Yunnan	Yunnan	CK	50	625.2	79.4383	64.365	AN
Yunnan	Yunnan	CK	50	553.32	99.605	69.515	AN
Beijing	Beijing	DZ	30	851.43	160.942	97.247	AN
Beijing	Beijing	DZ	30	931.61	158.167	107.684	AN
Beijing	Beijing	DZ	30	853.99	151.218	107.465	AN
Beijing	Beijing	CK	30	580.65	112.847	82.273	AN
Beijing	Beijing	CK	30	648.97	110.968	86.216	AN
Beijing	Beijing	CK	30	688.33	116.653	80.556	AN
Beijing	Beijing	DZ	50	1010.91	171.893	116.678	AN
Beijing	Beijing	DZ	50	987.55	168.68	118.042	AN
Beijing	Beijing	DZ	50	961.02	171.167	123.528	AN
Beijing	Beijing	CK	50	747.73	131.51	88.747	AN
Beijing	Beijing	CK	50	622.4	109.63	78.816	AN
Beijing	Beijing	CK	50	593.88	102.575	65.133	AN
Yunnan	Yunnan	DZ	30	70.8	804.417	1083.25	NN
Yunnan	Yunnan	DZ	30	109.4	792.3	973.954	NN
Yunnan	Yunnan	DZ	30	89.1	894.683	1153.66	NN
Yunnan	Yunnan	CK	30	786.3	1320.97	1479.54	NN
Yunnan	Yunnan	CK	30	768.4	1354.42	1586.57	NN
Yunnan	Yunnan	CK	30	795.34	1489.29	1533.68	NN
Yunnan	Yunnan	DZ	50	519.88	924.925	1866.33	NN
Yunnan	Yunnan	DZ	50	551.29	914.873	1719.67	NN
Yunnan	Yunnan	DZ	50	627.15	919.899	1911.04	NN
Yunnan	Yunnan	CK	50	1993.27	1339.53	1992.41	NN
Yunnan	Yunnan	CK	50	1721.58	1385.49	1792.15	NN
Yunnan	Yunnan	CK	50	2112.54	1686.93	1972.68	NN
Beijing	Beijing	DZ	30	212.92	932.377	1161.41	NN
Beijing	Beijing	DZ	30	175.12	795.959	928.279	NN
Beijing	Beijing	DZ	30	242.38	659.542	995.149	NN
Beijing	Beijing	CK	30	725.48	1049.19	1778.94	NN
Beijing	Beijing	CK	30	499.05	805.957	1552.13	NN
Beijing	Beijing	CK	30	651.29	562.725	1834.87	NN
Beijing	Beijing	DZ	50	1364.31	2569.03	1754.3	NN
Beijing	Beijing	DZ	50	1295.9	2990.18	1995.79	NN
Beijing	Beijing	DZ	50	1230.11	2627.32	1998.06	NN
Beijing	Beijing	CK	50	468.88	1345.08	1068.63	NN
Beijing	Beijing	CK	50	325.74	1310.91	1098.57	NN
Beijing	Beijing	CK	50	500.26	1265.86	1134.53	NN

## Sheet: Fig 2
Enzyme activity of root, stem and leaf
soil	treatemnt	dry_r	dry_s	dry_l	GOGAT_r	GOGAT_s	GOGAT_l	GS_r	GS_s	GS_l	NR_r	NR_s	NR_l	NiR_r	NiR_s	NiR_l
Beijing	DZ1	0.088	0.2166	0.5578	71.3274	77.2143	78.4571	51.0978	50.4307	51.7649	206.763	188.863	195.181	49.7698	44.5306	43.9054
Beijing	DZ1	0.1026	0.3431	0.5819	72.7664	72.81	88.8791	49.7773	55.5222	53.1807	187.284	196.473	166.129	47.7441	52.8207	50.2574
Beijing	DZ1	0.083	0.2345	0.635	74.2055	75.0122	83.6681	54.0928	52.9765	53.7388	182.928	192.668	184.125	48.7569	47.369	42.6925
Beijing	CK1	0.0558	0.1955	0.3495	83.4283	71.8725	69.5177	46.0336	48.3615	50.7438	165.937	170.436	193.218	44.9182	44.0929	49.9823
Beijing	CK1	0.0446	0.2249	0.4132	83.1339	69.6704	76.6038	44.6042	45.5707	50.9753	169.048	162.731	176.323	47.2877	49.3696	53.1083
Beijing	CK1	0.0901	0.2686	0.4673	82.8396	70.7714	73.0608	45.3189	46.9661	51.2067	172.159	166.584	205.471	49.6572	49.7322	44.7306
Beijing	CK2	0.1459	0.4835	1.1003	78.4353	79.7653	72.2322	45.3529	47.5583	50.2402	189.437	177.52	205.375	52.008	49.6947	53.1083
Beijing	CK2	0.1616	0.347867	1.2575	78.7842	79.1766	72.7664	50.0768	48.6678	55.5902	205.806	164.932	182.21	52.5081	48.5194	53.1146
Beijing	CK2	0.1698	0.2886	1.4147	79.133	80.354	71.6981	44.6586	49.7773	52.9152	197.622	183.359	193.793	49.1571	46.8938	53.1208
Beijing	DZ2	0.0942	0.2152	0.4761	84.4966	74.0528	70.2154	49.8726	48.838	45.067	192.931	189.437	197.095	44.1679	43.0301	49.4447
Beijing	DZ2	0.0926	0.2066	0.4302	81.0953	72.4612	70.7169	49.8454	49.2872	47.4358	186.996	180.727	204.37	41.5796	43.2614	47.4565
Beijing	DZ2	0.0546	0.2091	0.3727	76.6256	73.257	69.6267	53.3712	49.0626	46.2514	189.964	174.648	192.596	45.2058	43.4927	45.4684
YunNan	DZ1	0.0729	0.0726	0.5641	87.1785	87.4183	80.9209	56.0123	46.7551	47.1363	188.097	183.646	194.128	52.083	50.47	46.3436
YunNan	DZ1	0.1285	0.1426	0.4929	80.1796	87.8326	84.1914	55.2091	47.9531	47.6808	201.02	190.06	188.169	50.2574	49.5322	46.4312
YunNan	DZ1	0.1007	0.1283	0.3749	83.679	86.1755	78.1519	54.4059	46.0472	47.6944	189.629	186.853	182.21	51.1702	50.0011	46.3874
YunNan	CK1	0.0045	0.0072	0.0787	78.7187	85.4996	82.9704	47.0138	50.9344	44.8901	196.712	184.699	165.459	42.7175	51.6704	44.9307
YunNan	CK1	0.0029	0.0089	0.0374	77.2797	87.7453	79.6345	48.3207	47.1227	49.8045	188.815	184.747	169.24	42.805	49.057	43.5177
YunNan	CK1	0.0014	0.0098	0.0277	77.9992	86.6225	81.3024	51.2339	49.0286	46.9729	192.764	179.53	174.888	42.8925	53.3334	43.3802
YunNan	CK2	0.033	0.0673	0.2934	86.6552	79.9179	81.793	48.0756	43.9099	47.9395	180.248	172.973	183.838	41.7046	43.3052	46.5312
YunNan	CK2	0.0173	0.0402	0.3328	87.5818	80.6592	80.0706	49.7501	46.9049	54.896	189.366	163.688	179.674	44.8807	45.5934	45.3183
YunNan	CK2	0.0259	0.0247	0.2245	88.5085	80.2886	80.9318	48.9128	45.4074	50.0904	198.483	184.077	181.756	48.5819	44.4493	44.368
YunNan	DZ2	0.3404	0.3252	1.3666	75.3174	87.5491	80.3322	55.6583	49.6003	44.4408	198.818	195.42	188.337	44.1054	47.2314	50.2199
YunNan	DZ2	0.2078	0.6	1.0768	72.2213	88.9227	83.5591	55.2635	47.5991	45.3529	188.384	195.324	206.38	45.1933	47.6691	48.5569
YunNan	DZ2	0.1402	0.3934	0.9121	76.3204	88.2359	81.9456	55.4609	48.5997	49.2055	177.951	195.229	197.358	47.4815	47.4503	49.3884
Ammonium nitrogen, nitrate nitrogen and total nitrogen in roots, stems and leaves
soil		TN_r	TN_s	TN_l	AN_r	AN_s	AN_l	NN_r	NN_s	NN_l
Beijing	DZ1	2.16	2.24	3.67	851.43	160.942	97.247	212.92	932.377	1161.41
Beijing	DZ1	2.02	1.6	2.65	931.61	158.167	107.684	175.12	795.959	928.279
Beijing	DZ1	1.81	1.74	3.14	853.99	151.218	107.465	242.38	659.542	995.149
Beijing	CK1	1.63	1.62	3.22	580.65	112.847	82.273	725.48	1049.19	1778.94
Beijing	CK1	2.5	1.76	3.32	648.97	110.968	86.216	499.05	805.957	1552.13
Beijing	CK1	1.91	1.69	2.88	688.33	116.653	80.556	651.29	562.725	1834.87
Beijing	CK2	1.51575	1.50388	3.89371	1010.91	171.893	116.678	1364.31	2569.03	1754.3
Beijing	CK2	1.50884	1.52178	3.89703	987.55	168.68	118.042	1295.9	2990.18	1995.79
Beijing	CK2	1.49634	1.49292	3.88412	961.02	171.167	123.528	1230.11	2627.32	1998.06
Beijing	DZ2	1.91566	2.74078	4.94707	747.73	131.51	88.747	468.88	1345.08	1068.63
Beijing	DZ2	1.92912	2.79512	4.90182	622.4	109.63	78.816	325.74	1310.91	1098.57
Beijing	DZ2	1.94304	2.80291	4.92087	593.88	102.575	65.133	500.26	1265.86	1134.53
YunNan	DZ1	1.74	1.5	2.98	965.27	157.427	119.656	70.8	804.417	1083.25
YunNan	DZ1	1.63	1.63	2.89	984.93	157.597	120.154	109.4	792.3	973.954
YunNan	DZ1	1.79	1.6	2.81	894.47	158.472	102.565	89.1	894.683	1153.66
YunNan	CK1	2.37	2.82	2.62	584.56	120.915	76.384	786.3	1320.97	1479.54
YunNan	CK1	2.77	2.17	2.93	687.31	118.948	79.587	768.4	1354.42	1586.57
YunNan	CK1	2.46	2.1	2.26	595.48	119.088	83.254	795.34	1489.29	1533.68
YunNan	CK2	2.28385	3.54103	5.43029	810.64	171.14	96.957	519.88	924.925	1866.33
YunNan	CK2	2.13503	3.36949	5.46457	865.38	172.115	88.679	551.29	914.873	1719.67
YunNan	CK2	2.14162	3.57691	5.35932	823.57	171.495	93.587	627.15	919.899	1911.04
YunNan	DZ2	2.68964	4.43435	4.77647	521.43	85.1683	61.314	1993.27	1339.53	1992.41
YunNan	DZ2	2.65184	4.72007	4.80838	625.2	79.4383	64.365	1721.58	1385.49	1792.15
YunNan	DZ2	2.70224	4.89356	4.80968	553.32	99.605	69.515	2112.54	1686.93	1972.68

## Sheet: Fig3A-3F
Yunnan soil	DZ			CK
	av	stdev		av	stdev
Denitrification rate	0.56203	0.13258	a	-0.58199	0.09845	b
nitrification rate	0.01805	0.00257	b	0.13375	0.05481	a
Ammonium nitrogen supply rate	0.0819	0.00155	a	0.00903	0.00025484	b
Nitrate nitrogen supply rate	1.8536	0.25485	b	3.37999	0.84513	a
Beijing soil
	av	stdev		av	stdev
Denitrification rate	1.84874	0.40754	a	-0.82653	0.03276	b
nitrification rate	0.02587	0.00659	b	0.09551	0.02134	a
Ammonium nitrogen supply rate	0.2564	0.03581	a	0.0731	0.00215	b
Nitrate nitrogen supply rate	0.5871	0.03066	b	3.349	0.02298	a
	DZ			CK
	av	stdev		av	stdev
Ammonium nitrogen supply rate
Beijing soil 40 d	0.2564	0.03581	a	0.0731	0.00215	b	2.50752
Yunnan soil 40 d	0.0819	0.00155	a	0.00903	0.00025484	b	8.06977
	DZ			CK
	av	stdev		av	stdev
Nitrate nitrogen supply rate
Beijing soil 40 d	0.5871	0.03066	b	3.349	0.02298	a	0.824694
Yunnan soil 40 d	1.8536	0.25485	b	3.37999	0.84513	a	0.451596
	DZ			CK
	av	stdev		av	stdev
Denitrification rate
Beijing soil 40 d	1.84874	0.40754	a	-0.82653	0.03276	b	3.23675
Yunnan soil 40 d	0.56203	0.13258	a	-0.58199	0.09845	b	1.9657
	DZ			CK
	av	stdev		av	stdev
nitrification rate
Beijing soil 40 d	0.02587	0.00659	b	0.09551	0.02134	a	0.729138
Yunnan soil 40 d	0.01805	0.00257	b	0.13375	0.05481	a	0.865047

## Sheet: Fig 3G
Abundance of genes associated with nitrogen cycle
KO	KEGG Name	KO Description	CK0_mean	DZ0_mean	p	CK40_mean	DZ40_mean	p	CK1AF	CK2AF	CK3AF	DZ1AF	DZ2AF	DZ3AF	CK1FD	CK2FD	CK3FD	DZ1FD	DZ2FD	DZ3FD
K00264	GLT1	glutamate synthase (NADH) [EC:1.4.1.14]	52	34.6667	NA	26.6667	64.6667	*	36	42	78	44	38	22	22	32	26	62	60	72
K00265	gltB	glutamate synthase (NADPH) large chain [EC:1.4.1.13]	19570.7	19232	NA	19600	20300	NA	19024	18158	21530	18962	17696	21038	18218	21332	19250	22160	17900	20840
K00266	gltD	glutamate synthase (NADPH) small chain [EC:1.4.1.13]	6232	6542	NA	6390.67	7144.67	NA	6202	5980	6514	6446	6100	7080	6364	6480	6328	7768	6184	7482
K01915	glnA, GLUL	glutamine synthetase [EC:6.3.1.2]	22861.3	24339.3	NA	30076.7	28558	NA	23628	23372	21584	24746	22336	25936	28008	33304	28918	29850	27022	28802
K00284	GLU, gltS	glutamate synthase (ferredoxin) [EC:1.4.7.1]	3730	3586	NA	2877.33	2752	NA	3592	3534	4064	3664	3488	3606	2618	3886	2128	2742	2410	3104
K00362	nirB	nitrite reductase (NADH) large subunit [EC:1.7.1.15]	3653.33	3898	NA	5822	6099.33	NA	3558	3484	3918	3986	3750	3958	4866	5744	6856	6608	5962	5728
K00363	nirD	nitrite reductase (NADH) small subunit [EC:1.7.1.15]	559.333	614.667	NA	921.333	1078	NA	586	528	564	622	548	674	868	696	1200	1222	1026	986
K00366	nirA	ferredoxin-nitrite reductase [EC:1.7.7.1]	724.667	740.667	NA	1210.67	1382.67	NA	786	614	774	718	770	734	1006	1494	1132	1570	1024	1554
K00368	nirK	nitrite reductase (NO-forming) [EC:1.7.2.1]	7442.67	7395.33	NA	3904	7895.33	***	7488	6884	7956	7266	6792	8128	3314	4292	4106	7854	7908	7924
K15864	nirS	nitrite reductase (NO-forming) / hydroxylamine reductase [EC:1.7.2.1 1.7.99.1]	292.667	413.333	*	132.667	453.333	*	310	254	314	340	410	490	102	104	192	590	394	376
K00370	narG, narZ, nxrA	nitrate reductase / nitrite oxidoreductase, alpha subunit [EC:1.7.5.1 1.7.99.-]	10394	10043.3	NA	5092.67	10840	***	10328	9834	11020	9716	9048	11366	4596	5158	5524	11066	10738	10716
K00371	narH, narY, nxrB	nitrate reductase / nitrite oxidoreductase, beta subunit [EC:1.7.5.1 1.7.99.-]	4317.33	4366	NA	2497.33	5108.67	***	4368	4156	4428	4286	3990	4822	2272	2370	2850	5400	4746	5180
K00374	narI, narV	nitrate reductase gamma subunit [EC:1.7.5.1 1.7.99.-]	1818.67	1710	NA	1524	3264.67	***	1804	1626	2026	1810	1514	1806	1548	1382	1642	3352	3032	3410
K02575	NRT, narK, nrtP, nasA	MFS transporter, NNP family, nitrate/nitrite transporter	4860	5068.67	NA	4230.67	9170	***	4704	4486	5390	4938	4838	5430	3932	4624	4136	9718	8682	9110
K00367	narB	ferredoxin-nitrate reductase [EC:1.7.7.2]	112.667	110.667	NA	80.6667	107.333	NA	90	90	158	108	122	102	76	82	84	124	74	124
K00372	nasA	assimilatory nitrate reductase catalytic subunit [EC:1.7.99.-]	5809.33	5964	NA	4819.33	5439.33	NA	5922	5670	5836	5630	5650	6612	4014	4876	5568	6128	5000	5190
K00360	nasB	assimilatory nitrate reductase electron transfer subunit [EC:1.7.99.-]	554.667	402	NA	916.667	704	NA	590	370	704	384	388	434	518	838	1394	788	578	746
K02567	napA	nitrate reductase (cytochrome) [EC:1.9.6.1]	1135.33	1341.33	NA	404	410	NA	1250	1150	1006	1302	1292	1430	318	466	428	418	528	284
K02568	napB	nitrate reductase (cytochrome), electron transfer subunit	188	208.667	NA	55.3333	70	NA	196	182	186	226	200	200	38	62	66	72	78	60
K00376	nosZ	nitrous-oxide reductase [EC:1.7.2.4]	2448.67	2806.67	NA	798.667	1582	**	2266	2308	2772	2704	2502	3214	650	872	874	1514	1626	1606
K00459	ncd2, npd	nitronate monooxygenase [EC:1.13.12.16]	3521.33	4159.33	***	5432	9699.33	***	3566	3542	3456	4270	3886	4322	4944	4872	6480	10254	9520	9324
K02586	nifD	nitrogenase molybdenum-iron protein alpha chain [EC:1.18.6.1]	19.3333	50.6667	0.072	1.33333	0	NA	16	18	24	60	40	52	0	0	4	0	0	0
K02588	nifH	nitrogenase iron protein NifH	23.3333	27.3333	NA	0	0.666667	NA	30	16	24	14	18	50	0	0	0	0	2	0
K02591	nifK	nitrogenase molybdenum-iron protein beta chain [EC:1.18.6.1]	71.3333	44.6667	0.76	2	0	NA	72	72	70	58	40	36	0	6	0	0	0	0
K03385	nrfA	nitrite reductase (cytochrome c-552) [EC:1.7.2.2]	1521.33	1771.33	NA	296.667	260.667	NA	1456	1474	1634	1726	1610	1978	234	392	264	270	224	288
K04561	norB	nitric oxide reductase subunit B [EC:1.7.2.5]	2992.67	3683.33	***	2246.67	7202.67	***	3054	2848	3076	3528	3528	3994	1656	2278	2806	7252	7532	6824
K02305	norC	nitric oxide reductase subunit C	282.667	310.667	NA	31.3333	65.3333	NA	258	294	296	324	258	350	18	46	30	64	34	98
K05601	hcp	hydroxylamine reductase [EC:1.7.99.1]	106.667	118.667	NA	8.66667	37.3333	*	122	68	130	156	80	120	6	8	12	34	20	58
K10535	hao	hydroxylamine dehydrogenase [EC:1.7.2.6]	147.333	142.667	NA	37.3333	18	NA	148	122	172	134	142	152	26	22	64	10	26	18
K10944	pmoA-amoA	methane/ammonia monooxygenase subunit A [EC:1.14.18.3 1.14.99.39]	142.667	129.333	NA	96	56	NA	124	148	156	126	128	134	96	120	72	52	72	44
K10945	pmoB-amoB	methane/ammonia monooxygenase subunit B	150.667	148.667	NA	108.667	82	NA	148	112	192	152	152	142	92	158	76	36	136	74
K10946	pmoC-amoC	methane/ammonia monooxygenase subunit C	202.667	202	NA	156	72.6667	*	174	198	236	238	172	196	156	192	120	64	98	56
K15576	nrtA, nasF, cynA	nitrate/nitrite transport system substrate-binding protein	829.333	985.333	0.083	947.333	770	NA	828	830	830	1012	958	986	628	994	1220	430	1390	490
K15577	nrtB, nasE, cynB	nitrate/nitrite transport system permease protein	570	616.667	NA	829.333	654	NA	588	586	536	566	584	700	436	690	1362	422	1156	384
K15578	nrtC, nasD	nitrate/nitrite transport system ATP-binding protein [EC:3.6.3.-]	628.667	745.333	0.189	826	700	NA	608	628	650	710	782	744	528	722	1228	502	1150	448
K15579	nrtD, cynD	nitrate/nitrite transport system ATP-binding protein	57.3333	77.3333	NA	22	14.6667	NA	46	68	58	56	84	92	6	32	28	16	4	24
K15876	nrfH	cytochrome c nitrite reductase small subunit	446.667	486.667	NA	71.3333	81.3333	NA	416	442	482	490	380	590	44	104	66	170	36	38
K19823	NAO	nitroalkane oxidase [EC:1.7.3.1]	0	0	NA	4	0	NA	0	0	0	0	0	0	4	8	0	0	0	0
K15371	GDH2	glutamate dehydrogenase [EC:1.4.1.2]	11609.3	13451.3	NA	19610	21362.7	NA	12562	11968	10298	13702	11966	14686	19414	20368	19048	22770	19414	21904
K00260	gudB, rocG	glutamate dehydrogenase [EC:1.4.1.2]	362	311.333	NA	75.3333	112	NA	324	266	496	288	286	360	96	58	72	100	46	190
K00261	GLUD1_2, gdhA	glutamate dehydrogenase (NAD(P)+) [EC:1.4.1.3]	5965.33	6642.67	NA	5232.67	5146.67	NA	5962	5986	5948	6538	6110	7280	4366	6444	4888	5354	4544	5542
K00262	E1.4.1.4, gdhA	glutamate dehydrogenase (NADP+) [EC:1.4.1.4]	3484	3061.33	NA	1512	2684	***	3042	2670	4740	3086	2690	3408	1864	1214	1458	2694	2618	2740
K01455	E3.5.1.49	formamidase [EC:3.5.1.49]	1060	952.667	NA	1292.67	984	NA	1070	1014	1096	878	876	1104	1286	1602	990	936	1144	872
K01501	E3.5.5.1	nitrilase [EC:3.5.5.1]	1097.33	1074.67	NA	1757.33	1403.33	NA	1150	1128	1014	1080	944	1200	1650	2306	1316	1154	1558	1498
K01672	CA	carbonic anhydrase [EC:4.2.1.1]	1.33333	0	NA	2.66667	2.66667	NA	2	0	2	0	0	0	0	2	6	4	4	0
K01673	cynT, can	carbonic anhydrase [EC:4.2.1.1]	4226.67	4376.67	NA	5599.33	8342	***	4132	3812	4736	4350	4042	4738	4784	5452	6562	8370	8712	7944
K01674	cah	carbonic anhydrase [EC:4.2.1.1]	160	176.667	NA	105.333	180	NA	126	154	200	174	174	182	98	66	152	258	152	130
K01725	cynS	cyanate lyase [EC:4.2.1.104]	174.667	217.333	NA	198.667	246.667	NA	150	194	180	216	236	200	170	264	162	260	238	242
K01743	E4.2.1.1	carbonic anhydrase [EC:4.2.1.1]	68	43.3333	NA	40	23.3333	NA	74	66	64	36	56	38	36	48	36	28	24	18
K15877	CYP55	fungal nitric oxide reductase [EC:1.7.1.14]	0	0	NA	0	13.3333	NA	0	0	0	0	0	0	0	0	0	0	0	40
K17877	NIT-6	nitrite reductase (NAD(P)H) [EC:1.7.1.4]	0	0	NA	3.33333	4.66667	NA	0	0	0	0	0	0	0	0	10	2	10	2
K18245	CA2	carbonic anhydrase 2 [EC:4.2.1.1]	7.33333	18	NA	1.33333	5.33333	NA	2	10	10	2	50	2	2	2	0	4	10	2
K10534	NR	nitrate reductase (NAD(P)H) [EC:1.7.1.1 1.7.1.2 1.7.1.3]	0	0	NA	15.3333	102.667	*	0	0	0	0	0	0	4	16	26	88	52	168
K00926	arcC	carbamate kinase [EC:2.7.2.2]	3622	3226.67	NA	2267.33	2407.33	NA	3938	3370	3558	3166	2894	3620	2078	2478	2246	2492	2010	2720
K01948	CPS1	carbamoyl-phosphate synthase (ammonia) [EC:6.3.4.16]	7.33333	12	NA	6	0.666667	NA	6	8	8	14	8	14	10	8	0	0	2	0

## Sheet: Fig 4D
Transcriptional levels ofnitrogen metabolism related genes in stem
Name	NRT1.1	NRT1.12	NRT1.2	NRT1.3	NRT1.5	NRT1.6	NRT1.7	NRT1.8	NTR2.5	NTR2.6	NTR2.7	NTR2.1	NTR3.1	NTR3.2	AMT1.1	AMT1.2	AMT1.3	AMT2.1	AMT3.1	AAP3	AAP6	AAP7	LHT1	LHTL8	LHTL6	NR	NiR	GS	GS-N1	GS-PR1	GOGAT1	GOGAT	Fe-GOGAT2	Fe-GOGAT	GDH	GDH-B	GDH-A	NLP2	NLP3	NLP4	NLP5	NLP6	NLP7	NLP8	NAC14	NAC17	NAC41	NAC42	NAC43
CKJ3	28.2	114.99	75.11	134.89	26.49	13.4	23.36	29.67	3.26	0.17	0.8	3.87	5.7	3.88	11.41	14.07	34.99	0.67	7.52	121.86	51.43	8	0.77	38.03	141.55	67.52	210.54	922.63	122.88	149.87	48.3	57.73	186.69	42.45	26.11	137.76	52.37	26.78	6.34	9.91	3.37	6.48	46.05	10.11	13	52.24	15.69	1.66	65.6
CKJ2	20.9	93.88	85.21	125.48	32.46	12.33	17.62	28.27	2.19	0.18	1.08	3.45	5.75	4.2	25.41	16	34	0.18	5.2	88	79.78	5.89	1	39	104.98	80	232	586	133	146	59	46.59	180	55.53	29.84	73.7	50.95	29.6	4.89	6.15	2.08	6.1	51.27	9.79	13.74	30.48	13	4.39	47.5
CKJ1	38.65	105.84	72.13	153.49	29.22	13.26	16.8	29.33	2.02	0.17	0.93	5.36	5.9	2.3	18.88	20.92	30.82	0.26	4.27	95.41	65.55	10.03	0.87	41.43	91.02	124.79	276.22	853.22	166.54	189.84	49.55	60.73	180.5	68.9	28.7	114.78	52.52	26.65	4.43	11.97	4.33	6	48.89	10.61	12.81	34.94	13.38	2	48
DZJ3	36.78	98.41	131.07	81.3	57.61	15.84	32.77	33.02	2.5	0.33	0.8	9.94	41.1	13.73	32.85	10.11	1.53	0.08	16.47	126.1	232.51	3.64	2.76	30.15	184.39	96	224.45	776.57	125	146	136.91	51.26	104.02	45.18	38.58	73.19	79.73	29.04	4.77	10.19	3.28	4.97	60.41	11.39	16.56	36.61	13	12	40.8
DZJ2	32.33	116.17	110.69	108.21	59.54	13.64	19.83	33.92	4.27	0.46	0.78	11	33	11	36	11	1	0.87	16.07	116.73	157	7.28	3.3	49.62	188	92.66	285.75	873.76	147.2	177.72	99	54.66	168.62	63.21	31.21	169.34	58.75	28.65	6.39	9.72	3.79	5.76	50.96	10.02	15	56.03	12.5	8	49.1
DZJ1	22.36	101.17	109.71	70.31	65.88	17.18	13.78	29.82	2.06	0.55	0.61	18.74	35.91	15.43	37.01	9.47	0.9	0.12	15.99	116.21	192.62	4.27	4.03	30.59	179.98	69	213.1	647.14	118	127	84.03	49.78	150	33.78	34.39	73.83	75.46	26.01	6.87	10.2	3.62	5	51.83	10.94	19.36	33.63	15	7.96	73.96
Transcriptional levels ofnitrogen metabolism related genes in root
Name	NRT1.1	NRT1.12	NRT1.2	NRT1.3	NRT1.5	NRT1.6	NRT1.7	NRT1.8	NTR2.5	NTR2.6	NTR2.7	NTR2.1	NTR3.1	NTR3.2	AMT1.1	AMT1.2	AMT1.3	AMT2.1	AMT3.1	AAP3	AAP6	AAP7	LHT1	LHTL8	LHTL6	NR	NiR	GS	GS-N1	GS-PR1	GOGAT1	GOGAT	Fe-GOGAT2	Fe-GOGAT	GDH	GDH-B	GDH-A	NLP2	NLP3	NLP4	NLP5	NLP6	NLP7	NLP8	NAC14	NAC17	NAC41	NAC42	NAC43
DZG3	30.19	33.7	101.14	8.21	15.36	0.21	0	0.38	2.12	0.26	0.38	1.33	23.76	6.6	13.92	8.89	0	0.7	20	307.59	260	1.49	10.75	17.87	112.27	24.28	233	216.04	5.4	5.05	193	47.36	53.53	10.91	24.27	255.46	37.89	38.7	5.32	14.26	5.91	3.37	49.14	6.07	4.36	22.91	19.97	17	4.63
DZG2	27.75	34.42	141.8	5.71	14.69	0.24	0	0.44	1.45	0.24	0.35	2	19	5.01	16	7.07	0.12	1.05	17.81	528.85	249.16	1.16	13	14	162	91	169.28	219	6	4.4	179.76	48	48.8	7.13	27.17	182.89	48.18	52.19	4.95	8.64	6.76	4.64	47.84	5.4	3.97	20.65	16	11.17	2.3
DZG1	41.78	44.64	108.55	5.36	14.57	0.18	0.32	0.49	3.9	0.23	0.5	3.7	33	6.4	17.23	9.79	0	1.49	22	267.06	314.89	1.35	23.34	20.98	192.3	95.91	193.25	231.18	8.17	3.32	232.67	53.7	53.98	8.95	29.14	164.16	45.88	35.27	3.91	11.14	4.63	4.55	57.4	7.16	5.01	29.11	11.47	26.63	2.39
CKG3	5.16	44.57	88.74	5.53	18.62	0.14	0	0.48	7.14	0.16	0.1	7.09	42.73	4.45	6.58	8.64	0	0.57	6.54	92	114	2.07	2.35	37.18	153.65	26	163.85	215.24	2.15	2.8	116.3	43.69	30.66	7.48	24.59	203	65.29	38.28	9.28	15.24	3.85	6.3	56.41	6.08	16.03	43.12	10.48	12.52	38.25
CKG2	4.82	58.73	68.83	6.36	16.29	0.16	0	0.38	6.86	0.25	0.12	6.16	30.73	5.09	8.53	9.62	0.39	0.12	4.78	82.38	108.33	3.94	1.3	46.61	121.52	24.49	213.53	236.82	4.53	2.13	117.07	52.48	26.95	6.56	28.51	246	43.79	29.62	8.4	13.89	5.14	4.05	62.41	6.74	16	33.98	14	11.58	72.34
CKG1	7.44	63.93	56.52	3.68	18.56	0.1	0.27	0.48	5.71	0.35	0.15	7	41.81	5.6	9	9.65	0.42	1.58	5.11	74.92	88.36	5.8	1.24	45.29	123.66	26.13	183.86	330.74	4.12	2.98	110.33	55.11	27.91	6.29	29.51	134.39	43.84	26	8.09	12.41	4.37	4.85	54.98	8.37	18.88	42.93	18.23	18.7	85.28
Transcriptional levels ofnitrogen metabolism related genes in leaf
Name	NRT1.1	NRT1.12	NRT1.2	NRT1.3	NRT1.5	NRT1.6	NRT1.7	NRT1.8	NTR2.5	NTR2.6	NTR2.7	NTR2.1	NTR3.1	NTR3.2	AMT1.1	AMT1.2	AMT1.3	AMT2.1	AMT3.1	AAP3	AAP6	AAP7	LHT1	LHTL8	LHTL6	NR	NiR	GS	GS-N1	GS-PR1	GOGAT1	GOGAT	Fe-GOGAT2	Fe-GOGAT	GDH	GDH-B	GDH-A	NLP2	NLP3	NLP4	NLP5	NLP6	NLP7	NLP8	NAC14	NAC17	NAC41	NAC42	NAC43
CKY3	29.35	19.85	25.93	115.82	7.7	3.42	38.07	36.68	0.25	0.09	0.39	0.58	0.35	0.92	13.57	14.8	47	0.06	0.89	88	51.48	0.96	1.06	1.78	3.14	106.05	162.42	119.37	427.36	520.77	10.91	51.56	507.68	56.8	13.84	46.97	13.18	22.37	2.08	7.07	2.82	1.35	31.32	4.77	2.98	13.12	1.34	0.28	0.31
CKY2	35.75	19.3	27.19	120.98	9.87	1.53	25.11	27.6	0.36	0	0.4	0.61	0.48	0.6	13.97	12.17	35.55	0.02	1.31	125.14	68.16	1.71	2.42	2.09	4.37	91.38	164.9	121.64	377	345.09	19.92	58	433.13	58	17	82	15	46.46	3.42	6.44	1.92	2.57	27.66	3.93	1.85	11.74	1	0.41	0.27
CKY1	40.39	19.45	26.5	168.86	9.43	1.12	28.54	25.04	0.25	0	0.38	0.72	0.55	1.12	19.22	16	50.87	0.09	0.67	81.55	69.29	1.08	1.77	1.61	1.41	141.93	170	130	407.5	496.12	9.15	54.59	592.31	75.45	16.06	42.22	17.34	32.9	2.36	12.02	4.43	1.16	28.41	5.26	3.22	11.67	0.94	0.3	0.11
DZY3	118.73	26.12	52.56	203.54	25.02	7.5	33.27	64.84	1	0	1.76	0.1	4.02	12.89	64	36.77	24.3	0.23	6.81	88.57	104.2	5.24	4.89	4.82	9	166.2	119.38	151.93	170.7	271.82	14.66	53.05	271.95	35	26.46	37.93	28.88	31.34	4.31	8.85	2.48	4.1	57.55	10.03	6	23.26	4.25	0.57	0.75
DZY2	113.33	28.64	40.68	177.85	27.23	7.66	40.8	67.89	0.61	0	0.92	0.29	6	13	64.61	29.47	25.44	0.13	8.8	98.21	94.75	1.41	4.48	5.32	7.05	93.15	175.34	105.94	218.95	309.45	8.06	56.73	390.13	32.73	27.34	47.86	27.61	30.56	3.72	11.38	3.21	4	43	7.82	5.15	20	3.5	0.65	1
DZY1	124.48	51.04	67.42	119.47	39.48	6.82	48.22	63.41	0.78	0.14	0.85	0.27	7.35	10.11	69.8	27	24	0.21	9.37	122	171.5	2.33	7.43	5	12.82	99	109.29	163.9	250	288	13.82	55.11	201.23	35.32	39.94	79.83	53.93	50.83	4.42	11.26	1.49	5.2	40.46	11.51	6.51	26.66	3.58	1.24	1.54
[truncated: 4 more columns]

## Sheet: Fig 5
data used for SEM
soil	day	treatment	Type	TN	AN	NN	G0GAT	GS	NR	NiR	NO3	NH4	Proteobacteria	Sphingomonadales	Caulobacterales	Alphaproteobacteria	Sphingomonadaceae	Hyphomicrobiaceae	Caulobacteraceae	Sphingomonas	nirK	narG	narH	narI	NRT	ncd2	norB	gdhA	cynT	nosZ	GLT1	nirS	hcp	amoC	NRT1.1	NRT1.2	NRT1.5	NRT1.6	NRT1.8	NTR2.5	NTR2.6	NTR2.7	NTR3.1	NTR3.2	AMT1.1	AMT1.2	AMT3.1	AAP3	AAP6
YunNan	30	DZ	root	1.74	965.27	70.8	87.1785	56.0123	188.097	52.083	289	92	0.0217259	0.00202585	0.000230755	0.00921306	0.00165283	0.000865598	0.000225966	0.00130767	7.266	9.716	4.286	1.81	4.938	4.27	3.528	3.086	4.35	2.704	4.4	3.4	1.56	2.38	NA	NA	NA	NA	NA	NA	NA	NA	NA	NA	NA	NA	NA	NA	NA
YunNan	30	DZ	root	1.63	984.93	109.4	80.1796	55.2091	201.02	50.2574	299	82	0.0202513	0.0020103	0.000229692	0.008677	0.00159311	0.000806484	0.000225256	0.00123603	6.792	9.048	3.99	1.514	4.838	3.886	3.528	2.69	4.042	2.502	3.8	4.1	0.8	1.72	NA	NA	NA	NA	NA	NA	NA	NA	NA	NA	NA	NA	NA	NA	NA
YunNan	30	DZ	root	1.79	894.47	89.1	83.679	54.4059	189.629	51.1702	288	88	0.0238691	0.00221745	0.000263363	0.00985478	0.00182154	0.000909435	0.000257517	0.00143681	8.128	11.366	4.822	1.806	5.43	4.322	3.994	3.408	4.738	3.214	2.2	4.9	1.2	1.96	NA	NA	NA	NA	NA	NA	NA	NA	NA	NA	NA	NA	NA	NA	NA
YunNan	30	CK	root	2.37	584.56	786.3	78.7187	47.0138	196.712	42.7175	464	60	0.0178007	0.00125328	0.000210229	0.00781872	0.00100979	0.000779947	0.000205984	0.000770055	7.488	10.328	4.368	1.804	4.704	3.566	3.054	3.042	4.132	2.266	3.6	3.1	1.22	1.74	NA	NA	NA	NA	NA	NA	NA	NA	NA	NA	NA	NA	NA	NA	NA
YunNan	30	CK	root	2.77	687.31	768.4	77.2797	48.3207	188.815	42.805	490	67	0.0175579	0.0012757	0.000205735	0.00767478	0.00103314	0.000773583	0.000201868	0.000786246	6.884	9.834	4.156	1.626	4.486	3.542	2.848	2.67	3.812	2.308	4.2	2.54	0.68	1.98	NA	NA	NA	NA	NA	NA	NA	NA	NA	NA	NA	NA	NA	NA	NA
YunNan	30	CK	root	2.46	595.48	795.34	77.9992	51.2339	192.764	42.8925	480	58	0.0315776	0.00199325	0.000361018	0.0140019	0.00160052	0.00139131	0.000354648	0.00121172	7.956	11.02	4.428	2.026	5.39	3.456	3.076	4.74	4.736	2.772	7.8	3.14	1.3	2.36	NA	NA	NA	NA	NA	NA	NA	NA	NA	NA	NA	NA	NA	NA	NA
YunNan	50	DZ	root	2.28385	810.64	519.88	75.3174	55.6583	198.818	44.1054	224	53	0.0424829	0.0172133	0.000781182	0.0291849	0.0154683	0.00239363	0.000756655	0.0125085	7.854	11.066	5.4	3.352	9.718	10.254	7.252	2.694	8.37	1.514	6.2	5.9	0.34	0.64	30.19	101.14	15.36	0.21	0.38	2.12	0.26	0.38	23.76	6.6	13.92	8.89	20	307.59	260
YunNan	50	DZ	root	2.13503	865.38	551.29	72.2213	55.2635	188.384	45.1933	240	56	0.0477564	0.0184719	0.00139868	0.031976	0.0164038	0.00221034	0.00138568	0.0138239	7.908	10.738	4.746	3.032	8.682	9.52	7.532	2.618	8.712	1.626	6	3.94	0.2	0.98	27.75	141.8	14.69	0.24	0.44	1.45	0.24	0.35	19	5.01	16	7.07	17.81	528.85	249.16
YunNan	50	DZ	root	2.14162	823.57	627.15	76.3204	55.4609	177.951	47.4815	238	59	0.027051	0.0116039	0.000822855	0.0219757	0.00999836	0.00093886	0.000800684	0.00604202	7.924	10.716	5.18	3.41	9.11	9.324	6.824	2.74	7.944	1.606	7.2	3.76	0.58	0.56	41.78	108.55	14.57	0.18	0.49	3.9	0.23	0.5	33	6.4	17.23	9.79	22	267.06	314.89
YunNan	50	CK	root	2.68964	521.43	1993.27	86.6552	48.0756	180.248	41.7046	399	6	0.0227604	0.00610171	0.000489495	0.0152089	0.00538821	0.000591831	0.000477152	0.00439957	3.314	4.596	2.272	1.548	3.932	4.944	1.656	1.864	4.784	0.65	2.2	1.02	0.06	1.56	5.16	88.74	18.62	0.14	0.48	7.14	0.16	0.1	42.73	4.45	6.58	8.64	6.54	92	114
YunNan	50	CK	root	2.65184	625.2	1721.58	87.5818	49.7501	189.366	44.8807	410	6	0.0264398	0.00707542	0.000290208	0.0178453	0.00537335	0.0012408	0.000282391	0.00342935	4.292	5.158	2.37	1.382	4.624	4.872	2.278	1.214	5.452	0.872	3.2	1.04	0.08	1.92	4.82	68.83	16.29	0.16	0.38	6.86	0.25	0.12	30.73	5.09	8.53	9.62	4.78	82.38	108.33
YunNan	50	CK	root	2.70224	553.32	2112.54	88.5085	48.9128	198.483	48.5819	388	8	0.0277641	0.009819	0.000437809	0.0203985	0.00894067	0.000605219	0.000419191	0.00528234	4.106	5.524	2.85	1.642	4.136	6.48	2.806	1.458	6.562	0.874	2.6	1.92	0.12	1.2	7.44	56.52	18.56	0.1	0.48	5.71	0.35	0.15	41.81	5.6	9	9.65	5.11	74.92	88.36
YunNan	30	DZ	stem	1.5	157.427	804.417	87.4183	46.7551	183.646	50.47	NA	NA	NA	NA	NA	NA	NA	NA	NA	NA	NA	NA	NA	NA	NA	NA	NA	NA	NA	NA	NA	NA	NA	NA	NA	NA	NA	NA	NA	NA	NA	NA	NA	NA	NA	NA	NA	NA	NA
YunNan	30	DZ	stem	1.63	157.597	792.3	87.8326	47.9531	190.06	49.5322	NA	NA	NA	NA	NA	NA	NA	NA	NA	NA	NA	NA	NA	NA	NA	NA	NA	NA	NA	NA	NA	NA	NA	NA	NA	NA	NA	NA	NA	NA	NA	NA	NA	NA	NA	NA	NA	NA	NA
YunNan	30	DZ	stem	1.6	158.472	894.683	86.1755	46.0472	186.853	50.0011	NA	NA	NA	NA	NA	NA	NA	NA	NA	NA	NA	NA	NA	NA	NA	NA	NA	NA	NA	NA	NA	NA	NA	NA	NA	NA	NA	NA	NA	NA	NA	NA	NA	NA	NA	NA	NA	NA	NA
YunNan	30	CK	stem	2.82	120.915	1320.97	85.4996	50.9344	184.699	51.6704	NA	NA	NA	NA	NA	NA	NA	NA	NA	NA	NA	NA	NA	NA	NA	NA	NA	NA	NA	NA	NA	NA	NA	NA	NA	NA	NA	NA	NA	NA	NA	NA	NA	NA	NA	NA	NA	NA	NA
YunNan	30	CK	stem	2.17	118.948	1354.42	87.7453	47.1227	184.747	49.057	NA	NA	NA	NA	NA	NA	NA	NA	NA	NA	NA	NA	NA	NA	NA	NA	NA	NA	NA	NA	NA	NA	NA	NA	NA	NA	NA	NA	NA	NA	NA	NA	NA	NA	NA	NA	NA	NA	NA
YunNan	30	CK	stem	2.1	119.088	1489.29	86.6225	49.0286	179.53	53.3334	NA	NA	NA	NA	NA	NA	NA	NA	NA	NA	NA	NA	NA	NA	NA	NA	NA	NA	NA	NA	NA	NA	NA	NA	NA	NA	NA	NA	NA	NA	NA	NA	NA	NA	NA	NA	NA	NA	NA
YunNan	50	DZ	stem	3.54103	171.14	924.925	87.5491	49.6003	195.42	47.2314	NA	NA	NA	NA	NA	NA	NA	NA	NA	NA	NA	NA	NA	NA	NA	NA	NA	NA	NA	NA	NA	NA	NA	NA	36.78	131.07	57.61	15.84	33.02	2.5	0.33	0.8	41.1	13.73	32.85	10.11	16.47	126.1	232.51
YunNan	50	DZ	stem	3.36949	172.115	914.873	88.9227	47.5991	195.324	47.6691	NA	NA	NA	NA	NA	NA	NA	NA	NA	NA	NA	NA	NA	NA	NA	NA	NA	NA	NA	NA	NA	NA	NA	NA	32.33	110.69	59.54	13.64	33.92	4.27	0.46	0.78	33	11	36	11	16.07	116.73	157
YunNan	50	DZ	stem	3.57691	171.495	919.899	88.2359	48.5997	195.229	47.4503	NA	NA	NA	NA	NA	NA	NA	NA	NA	NA	NA	NA	NA	NA	NA	NA	NA	NA	NA	NA	NA	NA	NA	NA	22.36	109.71	65.88	17.18	29.82	2.06	0.55	0.61	35.91	15.43	37.01	9.47	15.99	116.21	192.62
YunNan	50	CK	stem	4.43435	85.1683	1339.53	79.9179	43.9099	172.973	43.3052	NA	NA	NA	NA	NA	NA	NA	NA	NA	NA	NA	NA	NA	NA	NA	NA	NA	NA	NA	NA	NA	NA	NA	NA	28.2	75.11	26.49	13.4	29.67	3.26	0.17	0.8	5.7	3.88	11.41	14.07	7.52	121.86	51.43
YunNan	50	CK	stem	4.72007	79.4383	1385.49	80.6592	46.9049	163.688	45.5934	NA	NA	NA	NA	NA	NA	NA	NA	NA	NA	NA	NA	NA	NA	NA	NA	NA	NA	NA	NA	NA	NA	NA	NA	20.9	85.21	32.46	12.33	28.27	2.19	0.18	1.08	5.75	4.2	25.41	16	5.2	88	79.78
YunNan	50	CK	stem	4.89356	99.605	1686.93	80.2886	45.4074	184.077	44.4493	NA	NA	NA	NA	NA	NA	NA	NA	NA	NA	NA	NA	NA	NA	NA	NA	NA	NA	NA	NA	NA	NA	NA	NA	38.65	72.13	29.22	13.26	29.33	2.02	0.17	0.93	5.9	2.3	18.88	20.92	4.27	95.41	65.55
YunNan	30	DZ	leaf	2.98	119.656	1083.25	80.9209	47.1363	194.128	46.3436	NA	NA	NA	NA	NA	NA	NA	NA	NA	NA	NA	NA	NA	NA	NA	NA	NA	NA	NA	NA	NA	NA	NA	NA	NA	NA	NA	NA	NA	NA	NA	NA	NA	NA	NA	NA	NA	NA	NA
YunNan	30	DZ	leaf	2.89	120.154	973.954	84.1914	47.6808	188.169	46.4312	NA	NA	NA	NA	NA	NA	NA	NA	NA	NA	NA	NA	NA	NA	NA	NA	NA	NA	NA	NA	NA	NA	NA	NA	NA	NA	NA	NA	NA	NA	NA	NA	NA	NA	NA	NA	NA	NA	NA
YunNan	30	DZ	leaf	2.81	102.565	1153.66	78.1519	47.6944	182.21	46.3874	NA	NA	NA	NA	NA	NA	NA	NA	NA	NA	NA	NA	NA	NA	NA	NA	NA	NA	NA	NA	NA	NA	NA	NA	NA	NA	NA	NA	NA	NA	NA	NA	NA	NA	NA	NA	NA	NA	NA
YunNan	30	CK	leaf	2.62	76.384	1479.54	82.9704	44.8901	165.459	44.9307	NA	NA	NA	NA	NA	NA	NA	NA	NA	NA	NA	NA	NA	NA	NA	NA	NA	NA	NA	NA	NA	NA	NA	NA	NA	NA	NA	NA	NA	NA	NA	NA	NA	NA	NA	NA	NA	NA	NA
YunNan	30	CK	leaf	2.93	79.587	1586.57	79.6345	49.8045	169.24	43.5177	NA	NA	NA	NA	NA	NA	NA	NA	NA	NA	NA	NA	NA	NA	NA	NA	NA	NA	NA	NA	NA	NA	NA	NA	NA	NA	NA	NA	NA	NA	NA	NA	NA	NA	NA	NA	NA	NA	NA
YunNan	30	CK	leaf	2.26	83.254	1533.68	81.3024	46.9729	174.888	43.3802	NA	NA	NA	NA	NA	NA	NA	NA	NA	NA	NA	NA	NA	NA	NA	NA	NA	NA	NA	NA	NA	NA	NA	NA	NA	NA	NA	NA	NA	NA	NA	NA	NA	NA	NA	NA	NA	NA	NA
YunNan	50	DZ	leaf	5.43029	96.957	1866.33	80.3322	44.4408	188.337	50.2199	NA	NA	NA	NA	NA	NA	NA	NA	NA	NA	NA	NA	NA	NA	NA	NA	NA	NA	NA	NA	NA	NA	NA	NA	118.73	52.56	25.02	7.5	64.84	1	0	1.76	4.02	12.89	64	36.77	6.81	88.57	104.2
YunNan	50	DZ	leaf	5.46457	88.679	1719.67	83.5591	45.3529	206.38	48.5569	NA	NA	NA	NA	NA	NA	NA	NA	NA	NA	NA	NA	NA	NA	NA	NA	NA	NA	NA	NA	NA	NA	NA	NA	113.33	40.68	27.23	7.66	67.89	0.61	0	0.92	6	13	64.61	29.47	8.8	98.21	94.75
YunNan	50	DZ	leaf	5.35932	93.587	1911.04	81.9456	49.2055	197.358	49.3884	NA	NA	NA	NA	NA	NA	NA	NA	NA	NA	NA	NA	NA	NA	NA	NA	NA	NA	NA	NA	NA	NA	NA	NA	124.48	67.42	39.48	6.82	63.41	0.78	0.14	0.85	7.35	10.11	69.8	27	9.37	122	171.5
YunNan	50	CK	leaf	4.77647	61.314	1992.41	81.793	47.9395	183.838	46.5312	NA	NA	NA	NA	NA	NA	NA	NA	NA	NA	NA	NA	NA	NA	NA	NA	NA	NA	NA	NA	NA	NA	NA	NA	29.35	25.93	7.7	3.42	36.68	0.25	0.09	0.39	0.35	0.92	13.57	14.8	0.89	88	51.48
YunNan	50	CK	leaf	4.80838	64.365	1792.15	80.0706	54.896	179.674	45.3183	NA	NA	NA	NA	NA	NA	NA	NA	NA	NA	NA	NA	NA	NA	NA	NA	NA	NA	NA	NA	NA	NA	NA	NA	35.75	27.19	9.87	1.53	27.6	0.36	0	0.4	0.48	0.6	13.97	12.17	1.31	125.14	68.16
YunNan	50	CK	leaf	4.80968	69.515	1972.68	80.9318	50.0904	181.756	44.368	NA	NA	NA	NA	NA	NA	NA	NA	NA	NA	NA	NA	NA	NA	NA	NA	NA	NA	NA	NA	NA	NA	NA	NA	40.39	26.5	9.43	1.12	25.04	0.25	0	0.38	0.55	1.12	19.22	16	0.67	81.55	69.29
[truncated: 9 more columns]
